# Supplementary material for: Chromosome-scale genome assembly provides insights into the evolution and flavor synthesis of passion fruit (Passiflora edulis Sims)
Source: Hortic Res. 2021 Jan 8;8:14. doi: 10.1038/s41438-020-00455-1 (PMC7794574; doi:10.1038/s41438-020-00455-1)
Supplement: Supplementary file 2 — Supplementary Tables 1-23 [file 41438_2020_455_MOESM2_ESM.xlsx]

## Sheet: Sheet1
Supplementary Table 1. Overview of Sequencing Data in Passiflora edulis.
	Library ID	Cleaned data (Gb)	Cleaned reads number	Mean Length(bp)	Max Length (bp)	N50 Length (bp)	Sequencing depth (X)	Function
Nanopore	BXG	134.53	6443203	20880.1	203784	31269	96.09	Assembly
	BXG_fruit	36.87	1977757	18641.4	214599	27182	26.34
	Total	171.4	8420960	20354.3	214599	30299	122.43
Hi-C	Read length (bp)	Raw data (Gb)	Raw reads number	Cleaned data (Gb)	Cleaned reads number	%≥Q30	Sequencing depth (X)	Function
	150_150	150.36	1002405332	140.5	989882728	90.88	100.36	Assembly
NovaSeq6000	Read length (bp)	Raw data (Gb)	Raw reads number	Cleaned data (Gb)	Cleaned reads number	%≥Q30	Sequencing depth (X)	Function
	150_150	78..25	521665924	74.75	516037726	92	53.4	Survey
Note: Assuming the genome size of Passiflora edulis is 1400 Mb.

## Sheet: Sheet2
Supplementary Table 2. Estimation of Passiflora edulis Genome Size Based on 17 K-mer Statistics
Library inserted size	Raw data	Q30 (%)	Clean data	GC content (%)
400 bp	78.2 Gb	92	74.7 Gb	42
K-mer	Main peak depth of k-mer	K-mer number	Estimated genome Size	Heterozygote frequencies
17	47	65600842983	1395.76 Mb	3.32

## Sheet: Sheet3
Supplementary Table 3. Overview of Genome Assembly of Hi-C
Hi-C data mapping	BXG	Evaluate Paired-end Reads	BXG
Clean Paired-end Reads	494941364	Unique Mapped Paired-end Reads	169162452
Unmapped Paired-end Reads	20366035	Dangling End Paired-end Reads	16978615
Unmapped Paired-end Reads Rate (%)	4.11	Self Circle Paired-end Reads	2951978
Paired-end Reads with Singleton	31495435	Dumped Paired-end Reads	32398705
Paired-end Reads with Singleton Rate (%)	6.36	Valid Paired-end Reads	115744654
Multi Mapped Paired-end Reads	273917442	Valid Rate (%)	68.42
Multi Mapped Ratio (%)	55.34	Vailded reads of unique mapping(%)	23.39
Unique Mapped Paired-end Reads	169162452

## Sheet: Sheet4
Supplementary Table 4. Overview of Genome Assembly of Passiflora edulis and Gene Prediction
Assembly Feature	Nanopore reads			De-redundant +Hi-C
	Assembly	Pilon	De-redundant
genome size	2,472.5 Mb	2,516.5 Mb	1,341.7 Mb	1327.18Mb
N50 contig	6.3 Mb	6.4 Mb	3.1 Mb
N90 contig	1.58Mb	1.6Mb	800Kb
Max. contig	27.38Mb	27.86Mb	19.3Mb
Assembled contig sequences (>1 kb)	783	783	768
Chromosome				9
N50 chromosome				140.18 Mb
Max. chrosome				204.53 Mb
GC content				0.3868
Anchored and oriented contigs				718
Assembly Annotation	Number	Length
Total repetitive sequence	994414	313448934
Genes	23171	74882128
Genes in a chromosome	22261	72109089
rRNA	213	132314
scRNA	4	429
snRNA	71	10387
tRNA	2232	174363

## Sheet: Sheet5
Supplementary Table 5. Evaluation of Completeness of the Final Genome Assembly using Benchmarking Universal Single-Copy Orthologs (BUSCO)
Type	Number	Percent(%)
Complete BUSCOs (C)	1259	91.56
Complete and single-copy BUSCOs (S)	726	52.8
Complete and duplicated BUSCOs (D)	533	38.76
Fragmented BUSCOs (F)	9	0.65
Missing BUSCOs (M)	107	7.78
Total BUSCO groups searched	1375	100

## Sheet: Sheet6
Supplementary Table 6. The Clean Data of NovaSeq6000 and Nanopore Mapped to Reference Genome
Data Type	Total Reads	Map Reads	Map Rate(%)	Depth	Base number	Coverage ratio(%)
NovaSeq6000	523072059	516459668	98.74	1	1280910283	95.47
Nanopore	9304973	9304885	99.99	1	1341049896	99.95

## Sheet: Sheet7
Supplementary Table 7. Overview of Assembly Anchoring on the 9 Pseudo-molecules of Passiflora edulis Genome.
Chr	Size	Contig Num	Gene_Number	Gene Length(bp)	TE Number	TE Length(bp)
LG01	204521210	121	5702	18611397	149375	46463929
LG02	184783572	79	1855	5637347	140783	45579532
LG03	158972224	73	1984	6280867	122368	38646040
LG04	148146783	84	1650	5099725	112520	35685892
LG05	140184112	63	1769	5774795	106892	33629616
LG06	134121036	84	3791	12535210	94637	28733882
LG07	124429583	77	2081	6607274	89428	28069369
LG08	119606842	69	1663	5397933	88938	28296257
LG09	112417078	68	1766	6164541	83410	26461931
Total	1327182440	718	22261	72109089	988351	311566448

## Sheet: Sheet8
Supplementary Table 8. Statistics of Repeat Contents in the Assembled Passiflora edulis Genome.
Type	Number	Length (bp)
LTR Retrotransposon	484662	281802361
LTR/Gypsy	240533	140826933
LTR/Copia	230577	138458587
LTR/Other	13552	2516841
Non-LTR Retrotransposon
SINE	611	58185
LINE	21278	4271728
DNA	26885	3015522
Simple repeat	374068	18869661
Unclassified	2470	480616
Low complexity	83946	4902243
Satellite	494	48618
rRNA	213	132314
scRNA	4	429
snRNA	71	10387
tRNA	2232	174363
Total	996934	313766427

## Sheet: Sheet9
Supplementary Table 9. Transcription Factors and Protein Kinases Identified in Passiflora edulis
Transcription Factors	Number	Transcription Factors	Number	Transcription Factors	Number	Transcription Factors	Number	Transcription Factors	Number
Alfin-like	5	AP2/ERF-ERF	83	AP2/ERF-RAV	1	AP2/ERF-AP2	7	B3	31
B3-ARF	26	BBR-BPC	6	BES1	5	bHLH	115	BSD	1
bZIP	61	C2C2-YABBY	8	C2C2-CO-like	10	C2C2-GATA	22	C2C2-LSD	6
C2C2-Dof	16	C2H2	76	C3H	54	CAMTA	4	CPP	7
CSD	3	DBB	5	DBP	4	DDT	5	E2F-DP	4
EIL	1	FAR1	12	GARP-ARR-B	9	GARP-G2-like	40	GRAS	29
GRF	12	HB-other	13	HB-HD-ZIP	37	HB-KNOX	9	HB-PHD	2
HB-BELL	12	HB-WOX	6	HRT	2	HSF	18	LFY	2
LIM	7	LOB	33	MADS-MIKC	28	MADS-M-type	24	MYB	110
MYB-related	46	NAC	26	NF-YC	5	NF-YB	8	NF-YA	14
NF-X1	1	OFP	10	PLATZ	17	RWP-RK	10	S1Fa-like	3
SBP	14	SRS	6	TCP	10	Tify	14	Trihelix	18
TUB	9	VOZ	1	Whirly	3	WRKY	57	zf-HD	6
ARID	14	AUX/IAA	26	Coactivator p15	1	GNAT	26	HMG	11
IWS1	6	Jumonji	14	LUG	4	MBF1	2	MED6	1
MED7	1	mTERF	25	Others	58	PHD	28	Pseudo ARR-B	4
RB	3	Rcd1-like	1	SET	34	SNF2	27	SWI/SNF-BAF60b	18
SWI/SNF-SWI3	3	TAZ	6	TRAF	16
Protein Kinases	Number	Protein Kinases	Number	Protein Kinases	Number	Protein Kinases	Number	Protein Kinases	Number
AGC_MAST	3	CMGC_DYRK-YAK	1	RLK-Pelle_LRR-Xb-2	1	RLK-Pelle_LRR-II	13	RLK-Pelle_RKF3	3
AGC_RSK-2	15	CMGC_CDK-CCRK	1	RLK-Pelle_LRR-IV	5	RLK-Pelle_SD-2b	10	RLK-Pelle_RLCK-IXa	4
AGC_NDR	8	CMGC_Pl-Tthe	1	RLK-Pelle_LRR-VI-1	9	RLK-Pelle_RLCK-VIIb	2	RLK-Pelle_RLCK-XII-2	1
AGC_PKA-PKG	1	CMGC_DYRK-PRP4	1	RLK-Pelle_LRR-XI-2	2	RLK-Pelle_PERK-1	14	RLK-Pelle_Singleton	3
CAMK_CDPK	39	NAK	4	RLK-Pelle_DLSV	16	RLK-Pelle_LRR-VII-1	3	RLK-Pelle_RLCK-XV	2
CAMK_CAMKL-CHK1	22	AGC-Pl	1	RLK-Pelle_LRR-V	9	RLK-Pelle_RLCK-V	13	STE_STE11	26
CAMK_OST1L	10	WNK_NRBP	13	RLK-Pelle_L-LEC	4	RLK-Pelle_RLCK-IV	3	STE_STE-Pl	2
CAMK_AMPK	2	NEK	3	RLK-Pelle_LRR-VIII-1	6	RLK-Pelle_LysM	4	STE_STE20-Fray	3
CAMK_CAMKL-LKB	1	IRE1	1	RLK-Pelle_LRR-IX	8	RLK-Pelle_LRR-XIV	2	STE_STE20-YSK	1
CK1_CK1	12	PEK_PEK	1	RLK-Pelle_CR4L	5	RLK-Pelle_PERK-2	4	STE_STE20-Pl	1
CK1_CK1-Pl	3	TTK	1	RLK-Pelle_RLCK-VIIa-1	15	RLK-Pelle_LRR-VI-2	4	STE_STE7	3
CMGC_CDK-CDK7	3	SCY1_SCYL2	1	RLK-Pelle_RLCK-XII-1	9	RLK-Pelle_LRR-VII-2	2	TKL_CTR1-DRK-2	13
CMGC_MAPK	20	ULK_Fused	1	RLK-Pelle_LRR-I-1	9	RLK-Pelle_RLCK-XVI	2	TKL-Pl-4	26
CMGC_CDK-CRK7-CDK9	14	TLK	1	RLK-Pelle_RLCK-VIII	5	RLK-Pelle_URK-1	2	TKL-Pl-1	4
CMGC_CDK-PITSLRE	3	PEK_GCN2	1	RLK-Pelle_RLCK-II	1	RLK-Pelle_LRR-Xb-1	2	TKL_CTR1-DRK-1	1
CMGC_CLK	4	WEE	1	RLK-Pelle_LRR-XI-1	40	RLK-Pelle_CrRLK1L-1	4	TKL-Pl-5	7
CMGC_CDK-Pl	3	Aur	3	RLK-Pelle_LRK10L-2	19	RLK-Pelle_RLCK-XIII	1	TKL-Pl-6	6
CMGC_GSK	18	Group-Pl-4	2	RLK-Pelle_WAK	23	RLK-Pelle_LRR-I-2	3	TKL_Gdt	1
CMGC_CK2	4	Group-Pl-2	1	RLK-Pelle_LRR-XIIIb	2	RLK-Pelle_LRR-Xa	4	TKL-Pl-3	3
CMGC_SRPK	2	RLK-Pelle_WAK_LRK10L-1	10	RLK-Pelle_LRR-XII-1	16	RLK-Pelle_RLCK-X	4	TKL-Pl-2	1
CMGC_CDK-CDK8	3	RLK-Pelle_LRR-III	40	RLK-Pelle_Extensin	12	RLK-Pelle_C-LEC	1	TKL-Pl-7	1
CMGC_RCK	5	RLK-Pelle_LRR-XIIIa	3	RLK-Pelle_RLCK-VI	20	RLK-Pelle_LRR-XV	3	TKL-Pl-8	1
CMGC_GSKL	1	RLK-Pelle_RLCK-VIIa-2	27	RLK-Pelle_RLCK-IXb	9

## Sheet: Sheet10
Supplementary Table 10. Statistics of Samples Used for RNA-Seq Sequencing and Metabonomics
Sample	Reads Length	organization	Description	Raw Reads	Clean Reads	Clean Base(Gb)	Error Rate(%)	Q30(%)	GC Content(%)	mapped rate(%)
T-P_edulis_Time_1-1	150_150	fruit	2 weeks before harvest	47221540	45843956	6.88	0.02	94.69	47.72	83.23
T-P_edulis_Time_1-2	150_151	fruit	2 weeks before harvest	47664232	46270456	6.94	0.02	94.59	46.39	83.9
T-P_edulis_Time_2-1	150_152	fruit	At harvest time	47323056	45753424	6.86	0.02	94.39	47.13	84.04
T-P_edulis_Time_2-2	150_153	fruit	At harvest time	48785586	47397748	7.11	0.02	94.33	47.09	82.97
T-P_edulis_Time_3-1	150_154	fruit	1 week after harvest	47047802	45609570	6.84	0.03	93.91	46.4	87.49
T-P_edulis_Time_3-2	150_155	fruit	1 week after harvest	51372516	49634532	7.45	0.02	94.22	46.39	87.51

[truncated: 13 more sheets: Sheet11, Sheet12, Sheet13, Sheet14, Sheet15, Sheet16, Sheet17, Sheet18, Sheet19, Sheet20, Sheet21, Sheet22, Sheet23]
